# Supplementary material for: Climate change impact on the potential geographical distribution of two invading Xylosandrus ambrosia beetles
Source: Sci Rep. 2021 Jan 14;11:1339. doi: 10.1038/s41598-020-80157-9 (PMC7809213; doi:10.1038/s41598-020-80157-9)
Supplement: Supplementary file 20 — Supplementary Information 20. [file 41598_2020_80157_MOESM20_ESM.xlsx]

## Sheet: Feuil1
#
# Climate change impact on the potential geographical distribution of two invading Xylosandrus ambrosia beetles
# T. Urvois, M.A. Auger-Rozenberg, A. Roques, J.P. Rossi, C. Kerdelhue
#
number	source	bibliography	doi	species	month	year	latitude_biblio	longitude_biblio	locality	city	country	Long	Lat	altitude (m)
1	burbano_efficacy	Burbano, E.G., Wright, M.G., Gillette, N.E., Mori, S., Dudley, N., Jones, T., Kaufmann, M., 2012. Efficacy of traps, lures, and repellents for Xylosandrus compactus (Coleoptera: Curculionidae) and other ambrosia beetles on Coffea arabica plantations and Acacia koa nurseries in Hawaii. Environmental Entomology 41, 133-140.	10.1603/EN11112	X.compactus	3	2006	19°33.361'N	155°55.730'W	kona_district		usa_hawaii	-155.928833333333	19.5560166666667
2	burbano_efficacy	Burbano, E.G., Wright, M.G., Gillette, N.E., Mori, S., Dudley, N., Jones, T., Kaufmann, M., 2012. Efficacy of traps, lures, and repellents for Xylosandrus compactus (Coleoptera: Curculionidae) and other ambrosia beetles on Coffea arabica plantations and Acacia koa nurseries in Hawaii. Environmental Entomology 41, 133-140.	10.1603/EN11112	X.compactus	6	2006	21°21'3.7"N	157°46'00.6"W	maunawili_valley		usa_hawaii	-157.766833333333	21.3510277777778
3	delgado_primer	Delgado, C., Couturier, G., 2017. Primer registro de Xylosandrus compactus (Coleoptera: Curculionidae: Scolytinae) sobre cacao en Perú. Revista Colombiana de Entomología 43 121-124.	10.1603/EN11112	X.compactus	8	2013	03°54'S	70°30W		san_francisco_de_marichin	peru	-70.5	-3.9
4	delgado_primer	Delgado, C., Couturier, G., 2017. Primer registro de Xylosandrus compactus (Coleoptera: Curculionidae: Scolytinae) sobre cacao en Perú. Revista Colombiana de Entomología 43 121-124.	10.1603/EN11112	X.compactus	10	2014	04°44'S	73°37'W		chingana	peru	-73.6166666666667	-4.73333333333333
5	egonyu_population	Egonyu, J.P., Ahumuza, G., Ogari, I., 2016. Population dynamics of Xylosandrus compactus (Coleoptera: Curculionidae: Scolytinae) on Coffea canephora in the Lake Victoria Crescent agroecological zone of Uganda. African Zoology 51, 121-126.	10.1080/15627020.2016.1215262	X.compactus	NA	2013	0°17'S	32°46'E	national_cofee_research_institute	mukono	uganda	32.7666666666667	-0.283333333333333
6	egonyu_theformicide	Egonyu, J.P., Baguma, J., Ogari, I., Ahumuza, G., Kyamanywa, S., Kucel, P., Kagezi, G.H., Erbaugh, M., Phiri, N., Ritchie, B.J., Wagoire, W.W., 2015. The formicid ant, Plagiolepis sp., as a predator of the coffee twig borer, Xylosandrus compactus. Biological Control 91, 42-46.	10.1016/j.biocontrol.2015.07.011	X.compactus	4	2014	0.067	32.45	national_cofee_research_institude	kituza	uganda	32.45	0.067	1153
7	garonna_first	Garonna, A.P., Dole, S.A., Saracino, A., Mazzoleni, S., Cristinzio, G., 2012. First record of the black twig borer Xylosandrus compactus (Eichhoff) (Coleoptera: Curculionidae, Scolytinae) from Europe. Zootaxa 3251, 64-68.	NA	X.compactus	NA	2011	40°48'N	14°20'E	parco_gussone	portici	italy	14.3333333333333	40.8
8	garonna_first	Garonna, A.P., Dole, S.A., Saracino, A., Mazzoleni, S., Cristinzio, G., 2012. First record of the black twig borer Xylosandrus compactus (Eichhoff) (Coleoptera: Curculionidae, Scolytinae) from Europe. Zootaxa 3251, 64-68.	NA	X.compactus	NA	2011	40°52'N	14°15'E	parco_di_capodimonte	naples	italy	14.25	40.8666666666667
16	miller_variation	Miller, D.R., Dodds, K.J., Hoebeke, E.R., Poland, T.M., Willhite, E.A., 2015. Variation in effects of conophthorin on catches of ambrosia beetles (Coleoptera: Curculionidae: Scolytinae) in ethanol-baited traps in the United States. Journal of Economic Entomology 108, 183-191.	10.1093/jee/tou043	X.compactus	3	2013	33.233N	83.520W	putnam_county		usa	-83.52	33.233
17	ogogol_interaction	Ogogol, R., Egonyu, J.P., Bwogi, G., Kyamanywa, S., Erbaugh, M., 2017. Interaction of the predatory ant Pheidole megacephala (Hymenoptera: Formicidae) with the polyphagus pest Xylosandrus compactus (Coleoptera: Curculionidea). Biological Control 104, 66-70.	10.1016/j.biocontrol.2016.11.002	X.compactus	NA	2014	0°15'26.33"N	32°47'26.67"E	national_coffee_research_institute	mukono	uganda	32.7907416666667	0.257313888888889
18	delgado_xylosandrus	Delgado, C., Couturier, G., 2010. Xylosandrus compactus (Coleoptera: Curculionidae: Scolytinae), a new pest of Swietenia macrophylla in the Peruvian Amazonia. Boletín de la Sociedad Entomológica Aragonesa 47, 441‒443.	NA	X.compactus	10	2007	4°55S	73°44W	jenaro_herrera_forest_research_center		peru	-73.7333333333333	-4.91666666666667
19	egonyu_diversity	Egonyu, J.P., Mukasa, Y., Ogari, I., Ahumuza, G., Hakiza, G., Olal, S., Phiri, N., Ritchie, B., 2017. Diversity and Abundance of Twig Borers of Robusta Coffee and Their Associated Ambrosia Fungi in Uganda. African Entomology 25, 311-318.	10.4001/003.025.0311	X.compactus	3	2015	0°15'26.33"N	32°47'26.67"E			uganda	32.7907416666667	0.257313888888889
20	fornazier_ocorrencia	Fornazier, M.J., Martins, C.J., Martins, D.S., Vitorazi, J.A.F., 2008. Ocorrênciada broca dos ramos Xylosandrus compactus (Eichhoff) (Coleoptera : Scolytidae) em café conilon na região sul do estado do espírito santo. In, 34° Congresso Brasileiro de Pesquisas Cafeeiras, Caxambu.	NA	X.compactus	NA	2008	20°30'11.86"S	41°15'14.11"W	jabuticabeiras	castelo	brasil	-41.2539194444444	-20.5032944444444
21	fornazier_ocorrencia	Fornazier, M.J., Martins, C.J., Martins, D.S., Vitorazi, J.A.F., 2008. Ocorrênciada broca dos ramos Xylosandrus compactus (Eichhoff) (Coleoptera : Scolytidae) em café conilon na região sul do estado do espírito santo. In, 34° Congresso Brasileiro de Pesquisas Cafeeiras, Caxambu.	NA	X.compactus	NA	2008	20°30'37.80"S	41°15'59.05"W	jabuticabeiras	castelo	brasil	-41.2664027777778	-20.5105
22	fornazier_ocorrencia	Fornazier, M.J., Martins, C.J., Martins, D.S., Vitorazi, J.A.F., 2008. Ocorrênciada broca dos ramos Xylosandrus compactus (Eichhoff) (Coleoptera : Scolytidae) em café conilon na região sul do estado do espírito santo. In, 34° Congresso Brasileiro de Pesquisas Cafeeiras, Caxambu.	NA	X.compactus	NA	2008	20°31'05.54"S	41°14'45.63"W	corrego_do_sessenta	castelo	brasil	-41.2460083333333	-20.5182055555556
23	gorzlancyk_captureof	Gorzlancyk, A.M., Held, D.W., Kim, D.-J., Ranger, C.M., 2013. Capture of Xylosandrus crassiusculus and other Scolytinae (Coleoptera: Curculionidae) in response to visual and volatile cues. Florida Entomologist 96, 1097-1101.	10.1653/024.096.0349	X.compactus	6	2011	32°29'19"N	85°35'39"W	tuskegee_national_forest		usa	-85.5941666666667	32.4886111111111
24	indriati_attack	Indriati, G., Khaerati, K., Sobari, I., Pranowo, D., 2017. Attack intensity of twig borer Xylosandrus compactus (Coleoptera: Curculionidae) on four robusta coffee clones. Journal of Industrial and Beverage Crops 4, 99-106.	10.21082/jtidp.v4n2.2017.p99-106	X.compactus	NA	?	6°50'40.045"S	106°45'9.209E			indonesia	106.752558055556	-6.84445694444444
25	masuya_note	Masuya, H., 2007. Note on the dieback of Cornus florida caused by Xylosandrus compactus. Bulletin of Forest Microbiology, Forestry and Forest Products Research Institute 6, 59-63.	NA	X.compactus	6	2004	36.008376	140.131728	forestry_and_forest_products_research_institute	tsukuba	japan	140.131728	36.008376
26	regupathy_occurrence	Regupathy, A., Ayyasamy, R., 2014. Occurrence of ambrosia beetles, Xylosandrus compactus (Eichh) and Xylosandrus crassiusculus (Motschulsky) on avocado in Tamil Nadu India: pest risk assessment. In, Pacific Northwest Insect Management Conference, Portland, Oregon, USA.	NA	X.compactus	NA	NA	10.309662	77.643039	thandikudi	tamil_nadu	india	77.643039	10.309662
28	regupathy_occurrence	Regupathy, A., Ayyasamy, R., 2014. Occurrence of ambrosia beetles, Xylosandrus compactus (Eichh) and Xylosandrus crassiusculus (Motschulsky) on avocado in Tamil Nadu India: pest risk assessment. In, Pacific Northwest Insect Management Conference, Portland, Oregon, USA.	NA	X.compactus	NA	NA	10.528116	78.232282	nadupatty	tamil_nadu	india	78.232282	10.528116
29	regupathy_occurrence	Regupathy, A., Ayyasamy, R., 2014. Occurrence of ambrosia beetles, Xylosandrus compactus (Eichh) and Xylosandrus crassiusculus (Motschulsky) on avocado in Tamil Nadu India: pest risk assessment. In, Pacific Northwest Insect Management Conference, Portland, Oregon, USA.	NA	X.compactus	NA	NA	8.577024	77.340719	oothu	tamil_nadu	india	77.340719	8.577024
30	regupathy_occurrence	Regupathy, A., Ayyasamy, R., 2014. Occurrence of ambrosia beetles, Xylosandrus compactus (Eichh) and Xylosandrus crassiusculus (Motschulsky) on avocado in Tamil Nadu India: pest risk assessment. In, Pacific Northwest Insect Management Conference, Portland, Oregon, USA.	NA	X.compactus	NA	NA	10.349158	77.713204	k_c_patty	tamil_nadu	india	77.713204	10.349158
31	regupathy_occurrence	Regupathy, A., Ayyasamy, R., 2014. Occurrence of ambrosia beetles, Xylosandrus compactus (Eichh) and Xylosandrus crassiusculus (Motschulsky) on avocado in Tamil Nadu India: pest risk assessment. In, Pacific Northwest Insect Management Conference, Portland, Oregon, USA.	NA	X.compactus	NA	NA	10.361216	77.676976	periyur_kavuchikombu	tamil_nadu	india	77.676976	10.361216
32	regupathy_occurrence	Regupathy, A., Ayyasamy, R., 2014. Occurrence of ambrosia beetles, Xylosandrus compactus (Eichh) and Xylosandrus crassiusculus (Motschulsky) on avocado in Tamil Nadu India: pest risk assessment. In, Pacific Northwest Insect Management Conference, Portland, Oregon, USA.	NA	X.compactus	NA	NA	10.278696	77.628559	pannaikadu	tamil_nadu	india	77.628559	10.278696
34	vannini_first	Vannini, A., Contarini, M., Faccoli, M., Valle, M.D., Rodriguez, C.M., Mazzetto, T., Guarneri, D., Vettraino, A.M., Speranza, S., 2017. First report of the ambrosia beetle Xylosandrus compactus and associated fungi in the Mediterranean maquis in Italy, and new host–pest associations. EPPO Bulletin 47, 100-103.	10.1111/epp.12358	X.compactus	9	2016	41°14'50"N	13°02'35"E	circeo_promontory		italy	13.0430555555556	41.2472222222222
35	werle_anintegrated	Werle, C.T., 2016. An integrated approach to ambrosia beetle management in ornamental tree nurseries: biology of and control measures for exotic Xyleborina. In, The School of Plant, Environmental and Soil Sciences. Louisiana State University, p. 86.	NA	X.compactus	4	2012	30°50'3.14"N	89°32'52.32"W	thad_cochran_southern_horticultural_lab		usa	-89.5478666666667	30.8342055555556
36	werle_anintegrated	Werle, C.T., 2016. An integrated approach to ambrosia beetle management in ornamental tree nurseries: biology of and control measures for exotic Xyleborina. In, The School of Plant, Environmental and Soil Sciences. Louisiana State University, p. 86.	NA	X.compactus	NA	2011	30°47'30.39"N	90°20'37.91"W	tangipahoa_parish		usa	-90.3438638888889	30.791775
37	werle_anintegrated	Werle, C.T., 2016. An integrated approach to ambrosia beetle management in ornamental tree nurseries: biology of and control measures for exotic Xyleborina. In, The School of Plant, Environmental and Soil Sciences. Louisiana State University, p. 86.	NA	X.compactus	NA	2011	30°47'59.92"N	89°15'21.64"W	stone_county		usa	-89.2560111111111	30.7999777777778
38	werle_anintegrated	Werle, C.T., 2016. An integrated approach to ambrosia beetle management in ornamental tree nurseries: biology of and control measures for exotic Xyleborina. In, The School of Plant, Environmental and Soil Sciences. Louisiana State University, p. 86.	NA	X.compactus	NA	2011	33°14'40.78"N	79°22'52.80"W	georgetown_county		usa	-79.3813333333333	33.2446611111111
39	werle_anintegrated	Werle, C.T., 2016. An integrated approach to ambrosia beetle management in ornamental tree nurseries: biology of and control measures for exotic Xyleborina. In, The School of Plant, Environmental and Soil Sciences. Louisiana State University, p. 86.	NA	X.compactus	NA	2011	34°45'50.34"N	82°39'47.75"W	pickens_county		usa	-82.6632638888889	34.7639833333333
40	abreu_analise	de Abreu, R.L.S., Fonseca, C.R.V., Marques, E.N., 1997. Análise das principais espécies de Scolytidae Coletadas em floresta primária no estado do Amazonas. Anais da Sociedade Entomológica do Brasil 26, 527-535.	10.1590/S0301-80591997000300016	X.compactus	NA	1993	3°0'8"S	59°52'40"W	reserva_florestal_adolfo_ducke		brasil	-59.8777777777778	-3.00222222222222
41	anuar_observation	Anuar, A.M., 1986. Observation on damage by Xylosandrus compactus in coffee as affected by shade and variety. MARDI Research Bulletin 14, 108-110.	NA	X.compactus	NA	1986	1°56'57"N	103°21'56"E	mardi_station	kluang	malaysia	103.365555555556	1.94916666666667
42	beaver_biological	Beaver, R.A., 1988. Biological studies on ambrosia beetles of the Seychelles (Col., Scolytidae and Platypodidae). Journal of Applied Entomology 105, 62-73.	NA	X.compactus	1	1985	-4.561426	55.439706	entre_victoria_et_north_point		seychelles	55.439706	-4.561426
43	beaver_biological	Beaver, R.A., 1988. Biological studies on ambrosia beetles of the Seychelles (Col., Scolytidae and Platypodidae). Journal of Applied Entomology 105, 62-73.	NA	X.compactus	1	1985	-4.630330	55.450941	entre_victoria_et_north_point		seychelles	55.450941	-4.63033
44	delgado_aspectos	Delgado, C., Couturier, G., 2012. Aspectos bioecológicos y de control de Xylosandrus compactus (Eichhoff) (Coleoptera: Curculionidae: Scolytinae), plaga de Myrciaria dubia Mc Vaugh en la Amazonía peruana. Revista Peruana de Entolomogía 47, 7-10.	NA	X.compactus	NA	1998	3°45'S	73°15'W	centro_de_investigacion_quistococha_ciq		peru	-73.25	-3.75
45	delgado_aspectos	Delgado, C., Couturier, G., 2012. Aspectos bioecológicos y de control de Xylosandrus compactus (Eichhoff) (Coleoptera: Curculionidae: Scolytinae), plaga de Myrciaria dubia Mc Vaugh en la Amazonía peruana. Revista Peruana de Entolomogía 47, 7-10.	NA	X.compactus	NA	1998	4°46'S	73°38'W	saquena		peru	-73.6333333333333	-4.76666666666667
46	delgado_aspectos	Delgado, C., Couturier, G., 2012. Aspectos bioecológicos y de control de Xylosandrus compactus (Eichhoff) (Coleoptera: Curculionidae: Scolytinae), plaga de Myrciaria dubia Mc Vaugh en la Amazonía peruana. Revista Peruana de Entolomogía 47, 7-10.	NA	X.compactus	NA	1998	3°47'S	73°21'W	isla_tarapoto		peru	-73.35	-3.78333333333333
47	delgado_aspectos	Delgado, C., Couturier, G., 2012. Aspectos bioecológicos y de control de Xylosandrus compactus (Eichhoff) (Coleoptera: Curculionidae: Scolytinae), plaga de Myrciaria dubia Mc Vaugh en la Amazonía peruana. Revista Peruana de Entolomogía 47, 7-10.	NA	X.compactus	NA	1998	3°53'S	73°21'W	fundo_el_paraiso		peru	-73.35	-3.88333333333333
48	delgado_aspectos	Delgado, C., Couturier, G., 2012. Aspectos bioecológicos y de control de Xylosandrus compactus (Eichhoff) (Coleoptera: Curculionidae: Scolytinae), plaga de Myrciaria dubia Mc Vaugh en la Amazonía peruana. Revista Peruana de Entolomogía 47, 7-10.	NA	X.compactus	NA	1998	4°54'	73°40'W	centro_de_invetigacion_forestal_cijh		peru	-73.6666666666667	-4.9
49	kaneko_preliminary	Kaneko, T., Tamaki, Y., Takagi, K., 1965. Preliminary report on the biology of some Scolytid beetles, the tea root borer, Xyleborus germanus Blandford, attacking tea roots, and the tea stem borer, Xyleborus compactus Eichhoff, attacking tea twigs. Japanese Journal of Applied Entomology and Zoology 9, 23-29.	NA	X.compactus	NA	1962	34.729801	138.167240	tea_research_station	makinohara	japan	138.16724	34.729801	200
50	wood_the_bark	Wood, S.L., 1982. The Bark and Ambrosia Beetles of North and Central America (Coleoptera: Scolytidae), a Taxonomic Monograph. Brigham Young University, Provo, Utah, USA.	NA	X.compactus	6	1941	26.128098	-80.137134	fort_lauderdale	miami	usa	-80.137134	26.128098
51	wood_the_bark	Wood, S.L., 1982. The Bark and Ambrosia Beetles of North and Central America (Coleoptera: Scolytidae), a Taxonomic Monograph. Brigham Young University, Provo, Utah, USA.	NA	X.compactus	4	1944	25.728909	-80.237417	coconut_grove	miami	usa	-80.237417	25.728909
52	wood_the_bark	Wood, S.L., 1982. The Bark and Ambrosia Beetles of North and Central America (Coleoptera: Scolytidae), a Taxonomic Monograph. Brigham Young University, Provo, Utah, USA.	NA	X.compactus	NA	NA	29.965438	-89.983157	new_orleans		usa	-89.983157	29.965438
53	wood_the_bark	Wood, S.L., 1982. The Bark and Ambrosia Beetles of North and Central America (Coleoptera: Scolytidae), a Taxonomic Monograph. Brigham Young University, Provo, Utah, USA.	NA	X.compactus	8	1968	30.398426	-88.979527	biloxi		usa	-88.979527	30.398426
54	wood_bark	Wood, S.L., 2007. Bark and Ambrosia Beetles of South America (Coleoptera, Scolytidae). Brigham Young University, Provo, Utah, USA.	NA	X.compactus	7	2000	-22.767638	-43.690241	ufrrj_campus	seropedica	brasil	-43.690241	-22.767638
55	wood_bark	Wood, S.L., 2007. Bark and Ambrosia Beetles of South America (Coleoptera, Scolytidae). Brigham Young University, Provo, Utah, USA.	NA	X.compactus	11	1986	-3.094518	-59.989147	inpa_campus	manaus	brasil	-59.989147	-3.094518
56	wood_bark	Wood, S.L., 2007. Bark and Ambrosia Beetles of South America (Coleoptera, Scolytidae). Brigham Young University, Provo, Utah, USA.	NA	X.compactus	7	2002	-28.185124	-55.270300	sao_nicolau		brasil	-55.2703	-28.185124
57	wood_bark	Wood, S.L., 2007. Bark and Ambrosia Beetles of South America (Coleoptera, Scolytidae). Brigham Young University, Provo, Utah, USA.	NA	X.compactus	8	2001	-24.319292	-50.598211	telemaco_borba		brasil	-50.598211	-24.319292
58	wood_bark	Wood, S.L., 2007. Bark and Ambrosia Beetles of South America (Coleoptera, Scolytidae). Brigham Young University, Provo, Utah, USA.	NA	X.compactus	6	1990	-3.763251	-73.287563	iquitos		brasil	-73.287563	-3.763251
59	schedl_fauna	Schedl, K.E., 1953. Fauna Madagascariensis - III. In, Mémoires de l'Institut Scientifique de Madagascar - Série E - Tome III.	NA	X.compactus	NA	1906	-12.616698	49.150150	montagne_d_ambre		madagascar	49.15015	-12.616698
60	maeto_edge	Maetô, K., Fukuyama, K., Kirton, L.G., 1999. Edge effects on ambrosia beetles assemblages in a lowland rain forest, bordering oil palm plantations, in peninsular Malaysia. Journal of Tropical Forest Science 11, 537-547.	NA	X.compactus	3	1993	2°59'N	102°18'E	pasoh_forest_reserve		malaysia	102.3	2.98333333333333
61	pollet_species	Pollet, A., 1977. Species diversity and distribution of Scolytidae along the forest boundary in a forest savanna mosaic belt of the Ivory Coast. Oikos 29, 186-192.	NA	X.compactus	NA	1969	6°13'N	5°02'W	lamto		ivory_coast	-5.03333333333333	6.21666666666667
62	werle_integrating	Werle, C.T., Addesso, K.M., Sampson, B.J., Oliver, J.B., Adamczyk, J.J., 2017. Integrating kaolin clay for ambrosia beetle management in ornamental crops of eastern redbud. HortScience 52, 94-98.	NA	X.compactus	4	2016	30°39’34.36”N	89°38’06.46”W	pearl_river_county		usa	-89.6351277777778	30.6595444444444
63	werle_integrating	Werle, C.T., Addesso, K.M., Sampson, B.J., Oliver, J.B., Adamczyk, J.J., 2017. Integrating kaolin clay for ambrosia beetle management in ornamental crops of eastern redbud. HortScience 52, 94-98.	NA	X.compactus	4	2016	30°21’09.17”N	89°38’29.99”W	hancock_county		usa	-89.6416638888889	30.3525472222222
64	chapman_determining	Chapman, E.G., Messing, R.H., Harwood, J.D., 2015. Determining the origin of the coffee berry borer invasion of Hawaii. Annals of the Entomological Society of America 108, 585-592.	10.1093/aesa/sav024	X.compactus	NA	NA	19.4526	-155.5589		honaunau	usa_hawaii	-155.5589	19.4526
65	couturier_insectos	Couturier, G., Inga Sánchez, H., Flores, E.T., 1992. Insectos fitofagos que viven en Myciaria dubia (Myrtaceae) frutal amazonico en la region de Loreto - Peru. Folia Amazonica 4, 19-29.		X.compactus	NA	NA	-3.434389	-73.180167	estacion_experimental_san_roque		peru	-73.180167	-3.434389
66	couturier_insectos	Couturier, G., Inga Sánchez, H., Flores, E.T., 1992. Insectos fitofagos que viven en Myciaria dubia (Myrtaceae) frutal amazonico en la region de Loreto - Peru. Folia Amazonica 4, 19-29.		X.compactus	NA	NA	-3.911869	-73.233917	isla_de_muyuy		peru	-73.233917	-3.911869
67	coyle_ambrosia	Coyle, D.R., Booth, D.C., Wallace, M.S., 2005. Ambrosia beetle (Coleoptera: Scolytidae) species, flight, and attack on living eastern cottonwood trees. Forest Entomology 98, 2049-2057.		X.compactus	NA	2003	33°23'N	81°40'W	savannah_river_site	aiken	usa	-81.6666666666667	33.3833333333333
68	davis_recent	Davis, C.J., Chong, M., 1969. Recent introductions for biological control in Hawaii XIV. Proceedings of the Hawaiian Entomological Society 20, 317-322.		X.compactus	NA	NA	21.507272	-158.141384	mt_ka'ala		usa_hawaii	-158.141384	21.507272	673
69	dorval_leventamento	Dorval, A., Filho, O.P., Marques, E.N., 2004. Levantamento de Scolytidae (Coleoptera) em plantações de Eucalyptus spp. em Cuiabá, estado de mato grosso. Ciência Florestal 14, 47-58.		X.compactus	NA	NA	-15.338296	-55.878868		cuiaba	brasil	-55.878868	-15.338296
70	johnson_species	Johnson, A.J., Kendra, P.E., Skelton, J., Hulcr, J., 2016. Species Diversity, Phenology, and Temporal Flight Patterns of Hypothenemus Pygmy Borers (Coleoptera: Curculionidae: Scolytinae) in South Florida. Environ Entomol 45, 627-632.	10.1093/ee/nvw039	X.compactus	10	2013	26.128892	-80.271673		plantation	usa	-80.271673	26.128892
71	fraedrich_xyleborus	Fraedrich, S.W., Harrington, T.C., Best, G.S., Desprez-Loustau, M.L., 2015. Xyleborus glabratus attacks and systemic colonization by Raffaelea lauricola associated with dieback of Cinnamomum camphora in the southeastern United States. Forest Pathology 45, 60-70.		X.compactus	NA	NA	31°12.68'N	082°21.589'W		waycross	usa	-82.3598166666667	31.2113333333333
72	kendra_cubeb	Kendra, P.E., Niogret, J., Montgomery, W.S., Deyrup, M.A., Epsky, N.D., 2015. Cubeb oil lures: terpenoid emissions, trapping efficacy, and longevity for attraction of redbay ambrosia beetle (Coleoptera: Curculionidae: Scolytinae). Journal of Economic Entomology 108, 350-361.	10.1093/jee/tou023	X.compactus	4	2013	27°27'970"N	81°33'652"W	highlands_hammock_state_park	sebring	usa	-81.7311111111111	27.7194444444444
73	kagezi_influence	Kagezi, G.H., Kucel, P., Kobusingye, J., Nakibuule, L., Wekhaso, R., Ahumuza, G., Musoli, P., Kangire, A., 2013. Influence of shade systems on spatial distribution and infestation of the Black Coffee Twig Borer on coffee in Uganda. Uganda Journal of Agricultural Sciences 14, 1-12.		X.compactus	NA	NA	0.2569	32.7902		kituza	uganda	32.7902	0.2569
74	montagnon_differences	Montagnon, C., Leroy, T., Cilas, C., Eskes, A.B., 1993. Differences among clones of Coffea canephora in resistance to the scolytid coffee‐twig borer. International Journal of Pest Management 39, 204-209.		X.compactus	11	1990	5.784579	-6.590301		soubre	ivory_coast	-6.590301	5.784579
75	werle_arole	Werle, C.T., Sampson, B.J., Reding, M.E., 2017b. A role for intercept traps in the ambrosia beetle (Coleoptera: Curculionidae: Scolytinae) IPM strategy at ornemental nurseries. Midsouth Entomologist 10, 14-23.		X.compactus	3	2016	30°47'30.39"N	90°20'37.91"W	tangipahoa_parish		usa	-90.3438638888889	30.791775
76	werle_arole	Werle, C.T., Sampson, B.J., Reding, M.E., 2017b. A role for intercept traps in the ambrosia beetle (Coleoptera: Curculionidae: Scolytinae) IPM strategy at ornemental nurseries. Midsouth Entomologist 10, 14-23.		X.compactus	3	2016	30°47'59.92"N	89°15'21.64"W	stone_county		usa	-89.2560111111111	30.7999777777778
77	werle_ambrosia	Werle, C.T., Bray, A.M., Oliver, J.B., Blythe, E.K., Sampson, B.J., 2014. Ambrosia beetle (Coleoptera: Curculionidae: Scolytinae) captures using colored traps in Southeast Tennessee and South Mississippi. Journal of Entomological Science 49, 373-382.	10.18474/0749-8004-49.4.373	X.compactus	NA	2012	35°42'34.81"N	85°44'27.94"W	tennessee_state_university_otis_nursery_research_station		usa	-85.7410944444444	35.7096694444444
78	werle_seasonal	Werle, C.T., Chong, J.-H., Sampson, B.J., Reding, M.E., Adamczyk, J.J., 2015. Seasonal and spatial dispersal patterns of select ambrosia beetles (Coleoptera: Curculionidae) from forest habitats into production nurseries. Florida Entomologist 98, 884-891.	NA	X.compactus	NA	2011	30°47'30.39"N	90°20'37.91"W	tangipahoa_parish		usa	-90.3438638888889	30.791775
79	werle_seasonal	Werle, C.T., Chong, J.-H., Sampson, B.J., Reding, M.E., Adamczyk, J.J., 2015. Seasonal and spatial dispersal patterns of select ambrosia beetles (Coleoptera: Curculionidae) from forest habitats into production nurseries. Florida Entomologist 98, 884-891.	NA	X.compactus	NA	2011	30°47'59.92"N	89°15'21.64"W	stone_county		usa	-89.2560111111111	30.7999777777778
80	werle_seasonal	Werle, C.T., Chong, J.-H., Sampson, B.J., Reding, M.E., Adamczyk, J.J., 2015. Seasonal and spatial dispersal patterns of select ambrosia beetles (Coleoptera: Curculionidae) from forest habitats into production nurseries. Florida Entomologist 98, 884-891.	NA	X.compactus	NA	2011	33°14'40.78"N	79°22'52.80"W	georgetown_county		usa	-79.3813333333333	33.2446611111111
81	werle_seasonal	Werle, C.T., Chong, J.-H., Sampson, B.J., Reding, M.E., Adamczyk, J.J., 2015. Seasonal and spatial dispersal patterns of select ambrosia beetles (Coleoptera: Curculionidae) from forest habitats into production nurseries. Florida Entomologist 98, 884-891.	NA	X.compactus	NA	2011	34°45'50.34"N	82°39'47.75"W	pickens_county		usa	-82.6632638888889	34.7639833333333
82	werle_diversity	Werle, C.T., Sampson, B.J., Oliver, J.B., 2012. Diversity, abundance and seasonality of ambrosia beetles (Coleoptera: Curculionidae) in Southern Mississippi. Midsouth Entomologist 5, 1-5.		X.compactus			30°39'34.67"N	89°38'05.96"W		mcneill	usa	-89.6349888888889	30.6596305555556
83	werle_diversity	Werle, C.T., Sampson, B.J., Oliver, J.B., 2012. Diversity, abundance and seasonality of ambrosia beetles (Coleoptera: Curculionidae) in Southern Mississippi. Midsouth Entomologist 5, 1-5.		X.compactus			30°50'07.04"N	89°32'46.72"W		poplarville	usa	-89.5463111111111	30.8352888888889
84	yu_does	Yu, X.D., Liu, C.L., Lu, L., Bearer, S.L., Luo, T.H., Zhou, H.Z., 2017. Does selective logging change ground-dwelling beetle assemblages in a subtropical broad-leafed forest of China? Insect Science 24, 303-313.	10.1111/1744-7917.12283	X.compactus	NA	2009	29.232870	118.109116	gutianshan_national_nature_reserve		china	118.109116	29.23287
85	yu_short	Yu, X.D., Liu, C.L., Lu, L., Luo, T.H., Zhou, H.Z., 2016. Short-Term Responses of Ground-Dwelling Beetles to Ice Storm-Induced Treefall Gaps in a Subtropical Broad-Leaved Forest in Southeastern China. Environmental Entomolology 45, 24-31.		X.compactus		2009	29.241481 N	118.122533 E	gutianshan_national_nature_reserve		china	118.122533	29.241481
86	zeng_silvicultural_master_thesis	Zeng, Y., 2012. Silvicultural disturbances affect on root-feeding bark beetle populations and the incidence of ophiostomatoid fungal species contributing to southern pine decline in Pinus taeda stands. In, School of Forestry and Wildlife Sciences. Graduate Faculty of Auburn University, Auburn, Alabama, USA, p. 151.	NA	X.compactus	NA	2009	32.0 N	84.90 W	RAY		usa	-84.9	32
87	zeng_silvicultural_master_thesis	Zeng, Y., 2012. Silvicultural disturbances affect on root-feeding bark beetle populations and the incidence of ophiostomatoid fungal species contributing to southern pine decline in Pinus taeda stands. In, School of Forestry and Wildlife Sciences. Graduate Faculty of Auburn University, Auburn, Alabama, USA, p. 151.	NA	X.compactus	NA	2009	33.0 N	85.7 W	SS		usa	-85.7	33
88	zeng_silvicultural_master_thesis	Zeng, Y., 2012. Silvicultural disturbances affect on root-feeding bark beetle populations and the incidence of ophiostomatoid fungal species contributing to southern pine decline in Pinus taeda stands. In, School of Forestry and Wildlife Sciences. Graduate Faculty of Auburn University, Auburn, Alabama, USA, p. 151.	NA	X.compactus	NA	2009	32.7 N	87.3 W	WEY		usa	-87.3	32.7
89	zeng_silvicultural_master_thesis	Zeng, Y., 2012. Silvicultural disturbances affect on root-feeding bark beetle populations and the incidence of ophiostomatoid fungal species contributing to southern pine decline in Pinus taeda stands. In, School of Forestry and Wildlife Sciences. Graduate Faculty of Auburn University, Auburn, Alabama, USA, p. 151.	NA	X.compactus	NA	2009	33.2 N	87.9 W	WV		usa	-87.9	33.2
90	zeng_silvicultural_master_thesis	Zeng, Y., 2012. Silvicultural disturbances affect on root-feeding bark beetle populations and the incidence of ophiostomatoid fungal species contributing to southern pine decline in Pinus taeda stands. In, School of Forestry and Wildlife Sciences. Graduate Faculty of Auburn University, Auburn, Alabama, USA, p. 151.	NA	X.compactus	NA	2009	32.2 N	84.9 W	FW		usa	-84.9	32.2
91	bauman_interaction	Bauman, T.A., 2003. Interaction of fire and insects in the restoration and management of longleaf pine. In, The School of Renewable Natural Resources. Graduate Faculty of the Louisiana State University and Agricultural and Mechanical College, Shreveport, Louisianna, USA, p. 82.	NA	X.compactus	6	2000	31.023940	-92.643820	palustris_experimental_forest		usa	-92.64382	31.02394
92	dorval_coleopteros	Dorval, A., Rocha, J.R.M.d., Peres Filho, O., 2012. Coleópteros em ambientes florestais, no município de Cuiabá, estado de Mato Grosso. Multitemas 42, 21-40.	NA	X.compactus	NA	2008	15°18'S	55°59'W		cuiaba	brasil	-55.9833333333333	-15.3
93	hamdi_komposisi	Hamdi, S., Husni, S., 2015. Composition and community structure Hymenoptera parasitoid garden maintained by conventional and organic coffee in district Aceh Tengah. Jurnal Floratek 10, 44-51.	NA	X.compactus	NA	2014	4.526454	96.825992	aceh_central		indonesia	96.825992	4.526454
94	huang_twonew	Huang, Y.T., Kolarik, M., Kasson, M.T., Hulcr, J., 2017. Two new Geosmithia species in G. pallida species complex from bark beetles in Eastern USA. Mycologia 109, 790-803.	NA	X.compactus	NA	2014	29.664620	-82.322089	gainesville_florida		usa	-82.322089	29.66462
95	jakayumar_weather	Jayakumar, M., Rajavel, M., Vijayalakshmi, C.K., Rahiman, P.A., 2016. Weather based forewarning models for coffee berry borer and shot hole borer in Wayanad, Kerala. Mausam 67, 879-886.	NA	X.compactus	NA	1977	11.580179	76.070661	chundale		india	76.070661	11.580179	840
96	kagezi_implications	Kagezi, G., Egonyu, J.P., Ahumuza, G., Nakibuule, L., Kobusinge, J., Wagoire, W.W., 2014. Implications of black coffee twig borer on cocoa in Uganda. Uganda Journal of Agricultural Sciences 15, 179-189.	NA	X.compactus	NA	2014	00°27'N	33°11'E	bundibugyo		uganda	33.1833333333333	0.45	1200
97	kagezi_implications	Kagezi, G., Egonyu, J.P., Ahumuza, G., Nakibuule, L., Kobusinge, J., Wagoire, W.W., 2014. Implications of black coffee twig borer on cocoa in Uganda. Uganda Journal of Agricultural Sciences 15, 179-189.	NA	X.compactus	NA	2014	1.376985	31.157111	hoima		uganda	31.157111	1.376985	1158
98	kagezi_implications	Kagezi, G., Egonyu, J.P., Ahumuza, G., Nakibuule, L., Kobusinge, J., Wagoire, W.W., 2014. Implications of black coffee twig borer on cocoa in Uganda. Uganda Journal of Agricultural Sciences 15, 179-189.	NA	X.compactus	NA	2014	00°58'N	30°59'E	kibaale		uganda	30.9833333333333	0.966666666666667	1130
99	osorio_anassessment	Osorio, J.A., Crous, C.J., Wingfield, M.J., de Beer, Z.W., Roux, J., 2017. An assessment of mangrove diseases and pests in South Africa. Forestry, 343-358.	10.1093/forestry/cpw063	X.compactus	NA	2011	-31.639388	29.318154	mgazana		south_africa	29.318154	-31.639388
102	ranger_freeze	Ranger, C.M., Schultz, P.B., Frank, S.D., Reding, M.E., 2018. Freeze stress of deciduous trees induces attacks by opportunistic ambrosia beetles. Agricultural and Forest Entomology 21, 168-179.	10.1111/afe.12317	X.compactus	4	2018	36°52'03"N	76°17'12"W	virginia_beach		usa	-76.2866666666667	36.8675
103	rodrigues_ocorrencia	Rodrigues, H.S., Valbon, W.R., Nioa, L.R., Tuler, A.C., Verdin Filho, A.C., Volpi, P.S., Comeiro, M., Fonseca, A.F.A., Kaulz, M., 2014. Ocorrência de bicho-mineiro e broca-da-haste em diferentes génotipos de cafeiro conilon. In, 40º Congresso Brasileiro de Pesquisas Cafeeiras. Embrapa Café.	NA	X.compactus	NA	NA	19°24'15.47"S	40°32'18.21"W	fazenda_experimental_do_incaper	marilandia	brasil	-40.5383916666667	-19.4042972222222	145
104	yan_theoccurence	叔平, 严., 海源 , 黄., 建宝, 王., 2001. 板栗小滑材小蠹的发生与防治. South China Fruits 30.		X.compactus	NA	1998	26°25'26"N	117°50'53"E	shaxian		china	117.848055555556	26.4238888888889
105	GBMIN51867-17	Genbank	NA	X.compactus	NA	NA	19.4526	-155.559			usa_hawaii	-155.559	19.4526
106	GMMBF175-16	Genbank	NA	X.compactus	9	2014	3.1295	101.657			malaysia	101.657	3.1295
107	SCOLP155-16	Genbank	NA	X.compactus	4	2007	19.6359	-155.95	kona_research_farm		usa_hawaii	-155.95	19.6359
108	SYC6886-14	Genbank	NA	X.compactus	2	2007	-16.79	-150.962	huahune_island		polynesie_francaise	-150.962	-16.79
109	weller_theeffects	Weller, S.G., Sakai, A.K., Clark, M., Lorence, D.H., Flynn, T., Kishida, W., Tangalin, N., Wood, K., 2018. The effects of introduced ungulates on native and alien plant species in an island ecosystem: Implications for change in a diverse mesic forest in the Hawaiian islands. Forest Ecology and Management 409, 518-526.		X.compactus	NA	NA	22°08'N	159°42'W	mahanaloa_valley	10.1016/j.foreco.2017.11.023	usa_hawaii	-159.7	22.1333333333333	609
110	young_abiodiversity	Young, R.P., 2008. A biodiversity assessment of the Centre Hills, Montserrat. Durrell Wildlife Conservation Trust, Jersey, Channel Islands.		X.compactus	NA	NA	16.760685	-62.198090	centre_hills		england_montserrat	-62.19809	16.760685
111	muller_aavifauna	Müller, J.A., 2001. A avifauna e a entomofauna (Scolytidae) como indicadoras da qualidade de ambientes florestais no vale do itajai, sc. In, Ciências Agrárias. Universidade Federal do Paraná, Curitiba, p. 116.		X.compactus	NA	1999	-26.920735	-49.075734	blumeneau		brasil	-49.075734	-26.920735
112	muller_aavifauna	Müller, J.A., 2001. A avifauna e a entomofauna (Scolytidae) como indicadoras da qualidade de ambientes florestais no vale do itajai, sc. In, Ciências Agrárias. Universidade Federal do Paraná, Curitiba, p. 116.		X.compactus	NA	1999	-26.940819	-49.101916	blumeneau		brasil	-49.101916	-26.940819
113	muller_aavifauna	Müller, J.A., 2001. A avifauna e a entomofauna (Scolytidae) como indicadoras da qualidade de ambientes florestais no vale do itajai, sc. In, Ciências Agrárias. Universidade Federal do Paraná, Curitiba, p. 116.		X.compactus	NA	1999	-26.886574	-48.841606	ilhota		brasil	-48.841606	-26.886574
114	pena_coleopteros	Pena, R.C., 2013. Coleópteros das famílias Bostrichidae e Curculionidae (Scolytinae) associados a Banisteriopsis caapi (Spruce ex Grisebach). In, Centro de Ciêcias Agrárias. Universidade Federal de São Carlos, Araras, São Paulo, Brazil, p. 165.		X.compactus	NA	NA	-22.7641833333333	-46.9807138888889	campinas		brasil	-46.9807138888889	-22.7641833333333	680
115	jorge_influencia	Jorge, V.C., 2014. Influência de diferentes concentraçaões de etanol para a coleta de Scolytinae. In, Ciências Florestais e Ambientais. Universidade Federal de Mato Grosso, Cuiabá, p. 85.		X.compactus	NA	2012	15°05'05.01"S	55°59'59.05"W	fazenda_jardim		brasil	-55.9997361111111	-15.084725
116	park_taxonomic	Park, S., 2016. Taxonomic review of Scolytinae and Platypodinae (Coleoptera: Curculionidae) in Korea. In, Department of Agricultural Biotechnology. Seoul National University, Seoul, p. 355.		X.compactus	8	2007	35.169601	128.326521	inbanseong_myeon	jinju_si	south_korea	128.326521	35.169601
117	park_taxonomic	Park, S., 2016. Taxonomic review of Scolytinae and Platypodinae (Coleoptera: Curculionidae) in Korea. In, Department of Agricultural Biotechnology. Seoul National University, Seoul, p. 355.		X.compactus	5	2013	33.351268	126.697914	jeju_si	sumang_ri	south_korea	126.697914	33.351268
118	wardlaw_establishing	Wardlaw, T., Lawson, S., Wylie, R., Griffiths, M., King, J., Bashford, D., Lal, S., Tumukon, T., 2012. Establishing pest detection systems in South Pacific countries and Australia. In. Australian Centre for International Agricultural Research, p. 51.		X.compactus	NA	2007	18°06.6'S	178°26'E	colo_i_suva		fidji	178.433333333333	-18.11
119	darocha_occorencia	Mauricio da Rocha, J.R., 2010. Ocorrência e dinâmica populacional de Scolytidae, Bostrichidae e Platypodidae em povoamentos de eucaliptos e fragmentos de cerrado, no município de Cuiabá - MT. In, Faculdade de Engenharia Florestal. Universidade Federal de Mato Grosso, Cuiabá p. 78.		X.compactus	NA	2008	15°18'S	55°59'W	fazenda_mutuca	cuiaba	brasil	-55.9833333333333	-15.3
120	beaver_ambrosia	Beaver, R.A., Liu, L.-Y., 2016. Ambrosia beetles (Coleoptera: Curculionidae, Scolytinae, Xyleborini) of New Caledonia, with descriptions of four new species. Entomologist’s Monthly Magazine 152, 21-32.		X.compactus	11	2003	21°34'S	166°07'E	col_de_petcheraca		nouvelle_caledonie	166.116666666667	-21.5666666666667
121	beaver_ambrosia	Beaver, R.A., Liu, L.-Y., 2016. Ambrosia beetles (Coleoptera: Curculionidae, Scolytinae, Xyleborini) of New Caledonia, with descriptions of four new species. Entomologist’s Monthly Magazine 152, 21-32.		X.compactus	11	2003	21°20'S	164°58'E	pindai_peninsula		nouvelle_caledonie	164.966666666667	-21.3333333333333
122	brunson	Brunson, B., 2013. Impact of Imperata cylindrica on populations of root-feeding bark beetle populations and factors associated with loblolly pine decline in a Pinus taeda stand. In, Forestry and Wildlife Sciences. Graduate Faculty of Auburn University, Auburn, Alabama, USA, p. 91.		X.compactus			31.145	-88.48	greene_county		usa	-88.48	31.145
123	puspitasari_biogeography	Puspitasari, S., 2016. Biogeography and ecology of beetles in a tropical archipelago: a case study from Kepulauan Seribu Marine National Park. In, Department of Geography. University College London, London, p. 288.		X.compactus			-5.594122	106.559581	putri_barat_island		indonesia	106.559581	-5.594122
124	puspitasari_biogeography	Puspitasari, S., 2016. Biogeography and ecology of beetles in a tropical archipelago: a case study from Kepulauan Seribu Marine National Park. In, Department of Geography. University College London, London, p. 288.		X.compactus			-5.745743	106.614191	pramuka_island		indonesia	106.614191	-5.745743
125	puspitasari_biogeography	Puspitasari, S., 2016. Biogeography and ecology of beetles in a tropical archipelago: a case study from Kepulauan Seribu Marine National Park. In, Department of Geography. University College London, London, p. 288.		X.compactus			-5.635000	106.580000	pemagaran_island		indonesia	106.58	-5.635
126	puspitasari_biogeography	Puspitasari, S., 2016. Biogeography and ecology of beetles in a tropical archipelago: a case study from Kepulauan Seribu Marine National Park. In, Department of Geography. University College London, London, p. 288.		X.compactus			-5.669833	106.581540	opak_besar		indonesia	106.58154	-5.669833
127	puspitasari_biogeography	Puspitasari, S., 2016. Biogeography and ecology of beetles in a tropical archipelago: a case study from Kepulauan Seribu Marine National Park. In, Department of Geography. University College London, London, p. 288.		X.compactus			-5.6875	106.5625	kotok_besar		indonesia	106.5625	-5.6875
128	puspitasari_biogeography	Puspitasari, S., 2016. Biogeography and ecology of beetles in a tropical archipelago: a case study from Kepulauan Seribu Marine National Park. In, Department of Geography. University College London, London, p. 288.		X.compactus			-5.9375	106.604166666667	bokor		indonesia	106.604166666667	-5.9375
129	neto_cultivo	Marçal Vasconcelos, M.A., de Farias Net, J.T., Fiock da Silva, F.C., 2010. Cultivo, processamento, padronização e comercialização do açaí na Amazônia. In: Instituto de desenvolvimento da fruticultura e agroindústria -frutal (Ed.). Instituto Frutal, Fortaleza, Nordeste, Brazil.		X.compactus	NA	NA	-1.322142	-48.152448	santa_izabel		brasil	-48.152448	-1.322142
130	neto_cultivo	Marçal Vasconcelos, M.A., de Farias Net, J.T., Fiock da Silva, F.C., 2010. Cultivo, processamento, padronização e comercialização do açaí na Amazônia. In: Instituto de desenvolvimento da fruticultura e agroindústria -frutal (Ed.). Instituto Frutal, Fortaleza, Nordeste, Brazil.		X.compactus	NA	NA	-1.435723	-48.448963	embrapa		brasil	-48.448963	-1.435723
131	abreu_insect	de Abreu, R.L.S., Ribeiro, G.d.A., Vianez, B.F., Sales-Campos, C., 2012. Insects of the subfamily Scolytinae (Insecta: Coleoptera, Curculionidae) collected with pitfall and ethanol traps in primary forests of central Amazonia. Psyche: A Journal of Entomology 2012, 1-8.		X.compactus	8	2005	2°35'55.5"S	60°02'14.8"W		manaus	brasil	-60.0374444444444	-2.59875
132	machado_determinacao	Machado, L.M., 2013. Determinaçãoda altura de voo de escolotídeos em mata nativa e em povoamento de Pinus taeda. In, Engenharia Florestal. Universidade Federal de Santa Maria, Santa Maria, Rio Grande do Sul, Brazil, p. 57.		X.compactus	NA	2011	29°40'14S	53°55'23W	santa_maria		brasil	-53.9230555555555	-29.6705555555556
133	owens_quantitative	Owens, D., Kendra, P.E., Tabanca, N., Narvaez, T.I., Montgomery, W.S., Schnell, E.Q., Carrillo, D., 2018. Quantitative analysis of contents and volatile emissions from α-copaene and quercivorol lures, and longevity for attraction of Euwallacea nr. fornicatus in Florida. Journal of Pest Science 92, 237-252.		X.compactus	10	2016	25°35'53.67"N	80°27'50.68"W	homestead		usa	-80.4640777777778	25.5982416666667
134	owens_quantitative	Owens, D., Kendra, P.E., Tabanca, N., Narvaez, T.I., Montgomery, W.S., Schnell, E.Q., Carrillo, D., 2018. Quantitative analysis of contents and volatile emissions from α-copaene and quercivorol lures, and longevity for attraction of Euwallacea nr. fornicatus in Florida. Journal of Pest Science 92, 237-252.		X.compactus	2	2017	25°29'58.42"N	80°29'19.80"W	homestead		usa	-80.4888333333333	25.4995611111111
135	greco_first	Greco, E.B., Wright, M.G., 2012. First report of exploitation of coffee beans by black twig borer (Xylosandrus compactus) and tropical nut borer (Hypothenemus obscurus) (Coleoptera; Curculionidae: Scolytinae) in Hawaii. Proceedings of the Hawaiian Entomological Society 44, 71-78.		X.compactus	6	2007	19.605556	-155.045556			usa_hawaii	-155.045556	19.605556
136	smith_beetles	Smith, S.M., Petrov, A.V., Cognato, A.I., 2017. Beetles (Coleoptera) of Peru: A Survey of the Families. Curculionidae: Scolytinae. The Coleopterists Bulletin 71, 77-94.		X.compactus			-12.89231	-71.41930	villa_carmen_field_station	cusco	peru	-71.4193	-12.89231	555
137	smith_beetles	Smith, S.M., Petrov, A.V., Cognato, A.I., 2017. Beetles (Coleoptera) of Peru: A Survey of the Families. Curculionidae: Scolytinae. The Coleopterists Bulletin 71, 77-94.		X.compactus			12°24′9″S	70°6′40″W	los_amigos_biological_station	madre_de_dios	peru	-70.1111111111111	-12.4025	270
138	smith_beetles	Smith, S.M., Petrov, A.V., Cognato, A.I., 2017. Beetles (Coleoptera) of Peru: A Survey of the Families. Curculionidae: Scolytinae. The Coleopterists Bulletin 71, 77-94.		X.compactus			-12.55207	-70.10962	cicra_field_station	madre_de_dios	peru	-70.10962	-12.55207	295
139	zanzot_biology	Zanzot, J.W., 2009. Biology and ecology of root-feeding beetles and ophiostomatoid fungi in sandhills longleaf pine stands. In, Forestry and Wildlife Sciences. The Graduate Faculty of Auburn University, Auburn, Alabama, USA, p. 242.		X.compactus	NA	NA	32.348944	-84.979517	fort_benning		usa	-84.979517	32.348944
140	mail_alain_presence_xylo	Personnal communication Alain Roques		X.compactus		2017	43.726947	7.390667	cap_d_ail		france	7.390667	43.726947
141	mail_alain_presence_xylo	Personnal communication Alain Roques		X.compactus		2017	43.690782	7.325683	saint_jean_cap_ferrat		france	7.325683	43.690782
142	mail_alain_presence_xylo	Personnal communication Alain Roques		X.compactus		2018	43.721708	7.302172	observatoire	nice	france	7.302172	43.721708
143	mail_alain_presence_xylo	Personnal communication Alain Roques		X.compactus		2018	43.691177	7.299558	mont_boron	nice	france	7.299558	43.691177
144	mail_alain_presence_xylo	Personnal communication Alain Roques		X.compactus		2018	43.696183	7.2668122	jardin_albert_premier	nice	france	7.2668122	43.696183
145	mail_alain_presence_xylo	Personnal communication Alain Roques		X.compactus		2018	43.693563	7.197674	pepiniere	nice	france	7.197674	43.693563
146	mail_alain_presence_xylo	Personnal communication Alain Roques		X.compactus		2018	43.564479	7.131515	villa_thuret	antibes	france	7.131515	43.564479
147	mail_alain_presence_xylo	Personnal communication Alain Roques		X.compactus		2016	43.564479	7.131515	bois_garoupe	antibes	france	7.131515	43.564479
148	mail_alain_presence_xylo	Personnal communication Alain Roques		X.compactus			43.565124	7.129727	bois_garoupe	antibes	france	7.129727	43.565124
149	mail_alain_presence_xylo	Personnal communication Alain Roques		X.compactus			43.564649	7.129261	bois_garoupe	antibes	france	7.129261	43.564649
150	mail_alain_presence_xylo	Personnal communication Alain Roques		X.compactus			43.564164	7.128953	bois_garoupe	antibes	france	7.128953	43.564164
151	mail_alain_presence_xylo	Personnal communication Alain Roques		X.compactus		2018	43.563778	7.128925	bois_garoupe	antibes	france	7.128925	43.563778
152	mail_alain_presence_xylo	Personnal communication Alain Roques		X.compactus		2018	43.563978	7.124881	villa_thuret	antibes	france	7.124881	43.563978
153	mail_alain_presence_xylo	Personnal communication Alain Roques		X.compactus		2017	43.564389	7.124619	villa_thuret	antibes	france	7.124619	43.564389
154	mail_alain_presence_xylo	Personnal communication Alain Roques		X.compactus		2018	43.625096	7.118616		villeneuve_loubet	france	7.118616	43.625096
155	mail_alain_presence_xylo	Personnal communication Alain Roques		X.compactus		2016	43.501719	6.948753		theoule_sur_mer	france	6.948753	43.501719
156	mail_alain_presence_xylo	Personnal communication Alain Roques		X.compactus		2016	43.26206	6.646279		saint_tropez	france	6.646279	43.26206
157	mail_alain_presence_xylo	Personnal communication Alain Roques		X.compactus		2018	43.122571	6.29335		bormes_les_mimosas	france	6.29335	43.122571
158	cameron_distribution	Cameron, R.S., Bates, C., Johnson, J., 2008. Distribution and spread of laurel wilt disease in Georgia: 2006-08 survey and field observations. In. Georgia Forestry Commission.		X.compactus		2007	31.634365	-81.166920	saint_catherines_island		usa	-81.16692	31.634365
159	beaver_asynopsis	Beaver, R.A., Sittichaya, W., Liu, L.Y., 2014. A synopsis of the scolytine ambrosia beetles of Thailand (Coleoptera: Curculionidae: Scolytinae). Zootaxa 3875, 1-82.		X.compactus	7	2008	12°48.842'N	102°9.144'E	khao_khitchakut		thailand	102.1524	12.8140333333333	203
160	beaver_asynopsis	Beaver, R.A., Sittichaya, W., Liu, L.Y., 2014. A synopsis of the scolytine ambrosia beetles of Thailand (Coleoptera: Curculionidae: Scolytinae). Zootaxa 3875, 1-82.		X.compactus	2	2009	12°50.45'N	102°9.81'E	khao_prabaht_peak		thailand	102.1635	12.8408333333333	875
161	beaver_asynopsis	Beaver, R.A., Sittichaya, W., Liu, L.Y., 2014. A synopsis of the scolytine ambrosia beetles of Thailand (Coleoptera: Curculionidae: Scolytinae). Zootaxa 3875, 1-82.		X.compactus	4	2007	19°24.278'N	98°55.311'E	doi_chiang_dao		thailand	98.92185	19.4046333333333	491
162	beaver_asynopsis	Beaver, R.A., Sittichaya, W., Liu, L.Y., 2014. A synopsis of the scolytine ambrosia beetles of Thailand (Coleoptera: Curculionidae: Scolytinae). Zootaxa 3875, 1-82.		X.compactus	11	2010	10°19'7.7"N	99°01'40.2"E			thailand	99.0278333333333	10.3188055555556	103
163	beaver_asynopsis	Beaver, R.A., Sittichaya, W., Liu, L.Y., 2014. A synopsis of the scolytine ambrosia beetles of Thailand (Coleoptera: Curculionidae: Scolytinae). Zootaxa 3875, 1-82.		X.compactus	11	2010	10°02'41.9"N	99°01'5.7"E			thailand	99.01825	10.0449722222222	86
164	beaver_asynopsis	Beaver, R.A., Sittichaya, W., Liu, L.Y., 2014. A synopsis of the scolytine ambrosia beetles of Thailand (Coleoptera: Curculionidae: Scolytinae). Zootaxa 3875, 1-82.		X.compactus	6	2006	16°44.902'N	102°0.182'E	phu_pha_man		thailand	102.003033333333	16.7483666666667	245
165	beaver_asynopsis	Beaver, R.A., Sittichaya, W., Liu, L.Y., 2014. A synopsis of the scolytine ambrosia beetles of Thailand (Coleoptera: Curculionidae: Scolytinae). Zootaxa 3875, 1-82.		X.compactus	5	2007	14°27.115'N	101°21.951'E	khao_yai		thailand	101.36585	14.4519166666667	733
166	beaver_asynopsis	Beaver, R.A., Sittichaya, W., Liu, L.Y., 2014. A synopsis of the scolytine ambrosia beetles of Thailand (Coleoptera: Curculionidae: Scolytinae). Zootaxa 3875, 1-82.		X.compactus	3	2007	14°22.96'N	101°23.253'E	khao_yai		thailand	101.38755	14.3826666666667	750
167	beaver_asynopsis	Beaver, R.A., Sittichaya, W., Liu, L.Y., 2014. A synopsis of the scolytine ambrosia beetles of Thailand (Coleoptera: Curculionidae: Scolytinae). Zootaxa 3875, 1-82.		X.compactus	6	2007	14°28.285'N	101°22.57'E	khao_yai		thailand	101.376166666667	14.4714166666667	751
168	beaver_asynopsis	Beaver, R.A., Sittichaya, W., Liu, L.Y., 2014. A synopsis of the scolytine ambrosia beetles of Thailand (Coleoptera: Curculionidae: Scolytinae). Zootaxa 3875, 1-82.		X.compactus	11	2009	8°21'33.7"N	99°39'2.9"E			thailand	99.6508055555556	8.35936111111111	60
169	beaver_asynopsis	Beaver, R.A., Sittichaya, W., Liu, L.Y., 2014. A synopsis of the scolytine ambrosia beetles of Thailand (Coleoptera: Curculionidae: Scolytinae). Zootaxa 3875, 1-82.		X.compactus	2	2011	8°22'21.6"N	99°44'14.7"E	khao_luang		thailand	99.7374166666667	8.37266666666667	196
170	beaver_asynopsis	Beaver, R.A., Sittichaya, W., Liu, L.Y., 2014. A synopsis of the scolytine ambrosia beetles of Thailand (Coleoptera: Curculionidae: Scolytinae). Zootaxa 3875, 1-82.		X.compactus	9	2008	8°10.434'N	99°44.508'E	namtok_yong		thailand	99.7418	8.1739	80
171	beaver_asynopsis	Beaver, R.A., Sittichaya, W., Liu, L.Y., 2014. A synopsis of the scolytine ambrosia beetles of Thailand (Coleoptera: Curculionidae: Scolytinae). Zootaxa 3875, 1-82.		X.compactus	8	2008	8°10.351'N	99°44.519'E	namtok_yong		thailand	99.7419833333333	8.17251666666667	100
172	beaver_asynopsis	Beaver, R.A., Sittichaya, W., Liu, L.Y., 2014. A synopsis of the scolytine ambrosia beetles of Thailand (Coleoptera: Curculionidae: Scolytinae). Zootaxa 3875, 1-82.		X.compactus	11	2009	8°48'57.3"N	99°23'52.2"E			thailand	99.3978333333333	8.81591666666667	62
173	beaver_asynopsis	Beaver, R.A., Sittichaya, W., Liu, L.Y., 2014. A synopsis of the scolytine ambrosia beetles of Thailand (Coleoptera: Curculionidae: Scolytinae). Zootaxa 3875, 1-82.		X.compactus	10	2013	7°26'31"N	99°48'28.6"E	sairung_waterfall		thailand	99.8079444444444	7.44194444444444	110
174	yuekai_anew	Wu, Y.K., Yu, J.Y., Li, X.H., Cheng, S.C., Zhu, X.E., 2007. A new pest Xylosandrus compactus in landscape plants. Subtropical Plant Science 36, 13-16.		X.compactus	NA	2006	26.636670	106.627419	guiyang		china	106.627419	26.63667
175	atkinson_newrecords	Atkinson, T.H., Rabaglia, R.J., Peck, S.B., Foltz, J.L., 1991. New records of Scolytidae and Platypodidae (Coleoptera) from the United States and the Bahamas. The Coleopterists Society 45, 152-164.		X.compactus	NA	1989	31.358200	-93.750323		hemphill	usa	-93.750323	31.3582
176	atkinson_annotated	Atkinson, T.H., Peck, S.B., 1994. Annotated checklist of the bark and ambrosia beetles (Coleoptera: Platypodidae and Scolytidae) of tropical Southern Florida. Florida Entomologist 77, 313-329.		X.compactus	NA	NA	25.950721	-81.353806	copeland		usa	-81.353806	25.950721
177	atkinson_annotated	Atkinson, T.H., Peck, S.B., 1994. Annotated checklist of the bark and ambrosia beetles (Coleoptera: Platypodidae and Scolytidae) of tropical Southern Florida. Florida Entomologist 77, 313-329.		X.compactus	NA	NA	25.978481	-81.598728	collier_seminole_state_park		usa	-81.598728	25.978481
178	atkinson_annotated	Atkinson, T.H., Peck, S.B., 1994. Annotated checklist of the bark and ambrosia beetles (Coleoptera: Platypodidae and Scolytidae) of tropical Southern Florida. Florida Entomologist 77, 313-329.		X.compactus	NA	NA	25.615728	-80.308065	deering_estate_park		usa	-80.308065	25.615728
179	atkinson_annotated	Atkinson, T.H., Peck, S.B., 1994. Annotated checklist of the bark and ambrosia beetles (Coleoptera: Platypodidae and Scolytidae) of tropical Southern Florida. Florida Entomologist 77, 313-329.		X.compactus	NA	NA	25.399184	-80.657987	long_pine_key		usa	-80.657987	25.399184
180	atkinson_annotated	Atkinson, T.H., Peck, S.B., 1994. Annotated checklist of the bark and ambrosia beetles (Coleoptera: Platypodidae and Scolytidae) of tropical Southern Florida. Florida Entomologist 77, 313-329.		X.compactus	NA	NA	24.679317	-81.360498	big_pine_key		usa	-81.360498	24.679317
181	atkinson_annotated	Atkinson, T.H., Peck, S.B., 1994. Annotated checklist of the bark and ambrosia beetles (Coleoptera: Platypodidae and Scolytidae) of tropical Southern Florida. Florida Entomologist 77, 313-329.		X.compactus	NA	NA	24.719373	-81.440095	big_torch_key		usa	-81.440095	24.719373
182	atkinson_annotated	Atkinson, T.H., Peck, S.B., 1994. Annotated checklist of the bark and ambrosia beetles (Coleoptera: Platypodidae and Scolytidae) of tropical Southern Florida. Florida Entomologist 77, 313-329.		X.compactus	NA	NA	24.675151	-81.488673	cudjoe_key		usa	-81.488673	24.675151
183	atkinson_annotated	Atkinson, T.H., Peck, S.B., 1994. Annotated checklist of the bark and ambrosia beetles (Coleoptera: Platypodidae and Scolytidae) of tropical Southern Florida. Florida Entomologist 77, 313-329.		X.compactus	NA	NA	25.110764	-80.426681	key_largo		usa	-80.426681	25.110764
184	atkinson_annotated	Atkinson, T.H., Peck, S.B., 1994. Annotated checklist of the bark and ambrosia beetles (Coleoptera: Platypodidae and Scolytidae) of tropical Southern Florida. Florida Entomologist 77, 313-329.		X.compactus	NA	NA	24.696072	-81.326965	no_name_key		usa	-81.326965	24.696072
185	atkinson_annotated	Atkinson, T.H., Peck, S.B., 1994. Annotated checklist of the bark and ambrosia beetles (Coleoptera: Platypodidae and Scolytidae) of tropical Southern Florida. Florida Entomologist 77, 313-329.		X.compactus	NA	NA	24.984193	-80.544355	plantation_key		usa	-80.544355	24.984193
186	atkinson_annotated	Atkinson, T.H., Peck, S.B., 1994. Annotated checklist of the bark and ambrosia beetles (Coleoptera: Platypodidae and Scolytidae) of tropical Southern Florida. Florida Entomologist 77, 313-329.		X.compactus	NA	NA	24.624569	-81.542928	sugarloaf_key		usa	-81.542928	24.624569
187	bernard_thestructure	Bernard, J., Ewing, C.P., Messing, R.H., 2018. The Structure and Phenology of Non-Native Scolytine Beetle Communities in Coffee Plantations on Kaua'i. Insects 9.	10.3390/insects9040123	X.compactus	NA	2015	21.899523	-159.560966	kauai_coffee_company		usa_hawaii	-159.560966	21.899523	87
188	bernard_thestructure	Bernard, J., Ewing, C.P., Messing, R.H., 2018. The Structure and Phenology of Non-Native Scolytine Beetle Communities in Coffee Plantations on Kaua'i. Insects 9.	10.3390/insects9040123	X.compactus	NA	2016	22°11'17.27"N	159°19'44.08"W	moloaa_bay_coffee		usa_hawaii	-159.328911111111	22.1881305555556	80
189	1944073309	GBIF	10.15468/dl.oxqgfw	X.compactus	4	2007	19.64	-155.95				-155.95	19.64
190	1944073288	GBIF	10.15468/dl.oxqgfw	X.compactus	4	2007	19.64	-155.95				-155.95	19.64
191	1941701656	GBIF	10.15468/dl.oxqgfw	X.compactus	7	2007	-16.79	-150.96				-150.96	-16.79
192	1941663819	GBIF	10.15468/dl.oxqgfw	X.compactus	4	2007	19.64	-155.95				-155.95	19.64
193	1941663799	GBIF	10.15468/dl.oxqgfw	X.compactus	4	2007	19.64	-155.95				-155.95	19.64
194	1940238699	GBIF	10.15468/dl.oxqgfw	X.compactus			19.4526	-155.559				-155.559	19.4526
195	1932584711	GBIF	10.15468/dl.oxqgfw	X.compactus	3	2007	30.694667	-81.45256				-81.45256	30.694667
196	1932584518	GBIF	10.15468/dl.oxqgfw	X.compactus	3	2007	29.68377	-82.299				-82.299	29.68377
197	1932584496	GBIF	10.15468/dl.oxqgfw	X.compactus	3	2007	30.694667	-81.45256				-81.45256	30.694667
198	1932584493	GBIF	10.15468/dl.oxqgfw	X.compactus	3	2007	29.68377	-82.299				-82.299	29.68377
199	1932584310	GBIF	10.15468/dl.oxqgfw	X.compactus	11	2007	31.01728	-94.8341				-94.8341	31.01728
200	1932584309	GBIF	10.15468/dl.oxqgfw	X.compactus	12	2007	30.40868	-94.96513				-94.96513	30.40868
201	1932584308	GBIF	10.15468/dl.oxqgfw	X.compactus	12	2007	30.89967	-93.9247				-93.9247	30.89967
202	1932584307	GBIF	10.15468/dl.oxqgfw	X.compactus	11	2007	30.40868	-94.96513				-94.96513	30.40868
203	1932584306	GBIF	10.15468/dl.oxqgfw	X.compactus	1	2008	30.89967	-93.9247				-93.9247	30.89967
204	1932584305	GBIF	10.15468/dl.oxqgfw	X.compactus	11	2007	30.34779	-94.06824				-94.06824	30.34779
205	1932584304	GBIF	10.15468/dl.oxqgfw	X.compactus	1	2008	30.89967	-93.9247				-93.9247	30.89967
206	1932584303	GBIF	10.15468/dl.oxqgfw	X.compactus	12	2007	30.34779	-94.06824				-94.06824	30.34779
207	1932584302	GBIF	10.15468/dl.oxqgfw	X.compactus	11	2007	30.34779	-94.06824				-94.06824	30.34779
208	1932584208	GBIF	10.15468/dl.oxqgfw	X.compactus	12	2007	30.40868	-94.96513				-94.96513	30.40868
209	1932584207	GBIF	10.15468/dl.oxqgfw	X.compactus	11	2007	30.89967	-93.9247				-93.9247	30.89967
210	1932584206	GBIF	10.15468/dl.oxqgfw	X.compactus	11	2007	30.40868	-94.96513				-94.96513	30.40868
211	1932584205	GBIF	10.15468/dl.oxqgfw	X.compactus	11	2007	30.34779	-94.06824				-94.06824	30.34779
212	1932584204	GBIF	10.15468/dl.oxqgfw	X.compactus	11	2007	30.40868	-94.96513				-94.96513	30.40868
213	1932584203	GBIF	10.15468/dl.oxqgfw	X.compactus	11	2007	30.40868	-94.96513				-94.96513	30.40868
214	1932584202	GBIF	10.15468/dl.oxqgfw	X.compactus	12	2007	30.89967	-93.9247				-93.9247	30.89967
215	1932584201	GBIF	10.15468/dl.oxqgfw	X.compactus	1	2008	30.20117	-93.98636				-93.98636	30.20117
216	1932584116	GBIF	10.15468/dl.oxqgfw	X.compactus	12	2007	30.40868	-94.96513				-94.96513	30.40868
217	1932584115	GBIF	10.15468/dl.oxqgfw	X.compactus	11	2007	30.40868	-94.96513				-94.96513	30.40868
218	1932584114	GBIF	10.15468/dl.oxqgfw	X.compactus	12	2007	31.24856	-93.96531				-93.96531	31.24856
219	1932584113	GBIF	10.15468/dl.oxqgfw	X.compactus	11	2007	30.34779	-94.06824				-94.06824	30.34779
220	1932584112	GBIF	10.15468/dl.oxqgfw	X.compactus	11	2007	30.34779	-94.06824				-94.06824	30.34779
221	1932584110	GBIF	10.15468/dl.oxqgfw	X.compactus	1	2008	30.20117	-93.98636				-93.98636	30.20117
222	1932584108	GBIF	10.15468/dl.oxqgfw	X.compactus	11	2007	30.20235	-93.98571				-93.98571	30.20235
223	1932584107	GBIF	10.15468/dl.oxqgfw	X.compactus	11	2007	30.34779	-94.06824				-94.06824	30.34779
224	1932584106	GBIF	10.15468/dl.oxqgfw	X.compactus	11	2007	30.63366	-93.8284				-93.8284	30.63366
225	1932584092	GBIF	10.15468/dl.oxqgfw	X.compactus	12	2007	31.01728	-94.8341				-94.8341	31.01728
226	1932584080	GBIF	10.15468/dl.oxqgfw	X.compactus	12	2007	31.01728	-94.8341				-94.8341	31.01728
227	1932584079	GBIF	10.15468/dl.oxqgfw	X.compactus	12	2007	30.23768	-95.48519				-95.48519	30.23768
228	1932584077	GBIF	10.15468/dl.oxqgfw	X.compactus	12	2007	30.23768	-95.48519				-95.48519	30.23768
229	1932584076	GBIF	10.15468/dl.oxqgfw	X.compactus	1	2008	31.08108	-94.26634				-94.26634	31.08108
230	1932584075	GBIF	10.15468/dl.oxqgfw	X.compactus	11	2007	30.34779	-94.06824				-94.06824	30.34779
231	1932584074	GBIF	10.15468/dl.oxqgfw	X.compactus	11	2007	30.7443	-94.43602				-94.43602	30.7443
232	1932584073	GBIF	10.15468/dl.oxqgfw	X.compactus	11	2007	30.34779	-94.06824				-94.06824	30.34779
233	1932584072	GBIF	10.15468/dl.oxqgfw	X.compactus	12	2007	30.63366	-93.8284				-93.8284	30.63366
234	1932583999	GBIF	10.15468/dl.oxqgfw	X.compactus	11	2007	30.34779	-94.06824				-94.06824	30.34779
235	1932583998	GBIF	10.15468/dl.oxqgfw	X.compactus	1	2008	30.89967	-93.9247				-93.9247	30.89967
236	1932583997	GBIF	10.15468/dl.oxqgfw	X.compactus	11	2007	30.34779	-94.06824				-94.06824	30.34779
237	1932583900	GBIF	10.15468/dl.oxqgfw	X.compactus	12	2007	30.89967	-93.9247				-93.9247	30.89967
238	1932583898	GBIF	10.15468/dl.oxqgfw	X.compactus	12	2007	30.7443	-94.43602				-94.43602	30.7443
239	1932583897	GBIF	10.15468/dl.oxqgfw	X.compactus	12	2007	30.34779	-94.06824				-94.06824	30.34779
240	1932583896	GBIF	10.15468/dl.oxqgfw	X.compactus	11	2007	30.34779	-94.06824				-94.06824	30.34779
241	1932583895	GBIF	10.15468/dl.oxqgfw	X.compactus	11	2007	30.63366	-93.8284				-93.8284	30.63366
242	1932583894	GBIF	10.15468/dl.oxqgfw	X.compactus	11	2007	30.34779	-94.06824				-94.06824	30.34779
243	1846918673	GBIF	10.15468/dl.oxqgfw	X.compactus	4	2010	30.774897	-89.58685				-89.58685	30.774897
244	1828853009	GBIF	10.15468/dl.oxqgfw	X.compactus	6	1978	33.67972	130.46832				130.46832	33.67972
245	1800732427	GBIF	10.15468/dl.oxqgfw	X.compactus	5	2003	28.8557	-81.4026				-81.4026	28.8557
246	1800724086	GBIF	10.15468/dl.oxqgfw	X.compactus	9	1994	28.6633	-81.2086				-81.2086	28.6633
247	1800723974	GBIF	10.15468/dl.oxqgfw	X.compactus	4	1994	28.6633	-81.2086				-81.2086	28.6633
248	1800723963	GBIF	10.15468/dl.oxqgfw	X.compactus	4	1994	28.6633	-81.2086				-81.2086	28.6633
249	1800723853	GBIF	10.15468/dl.oxqgfw	X.compactus	8	1994	28.6633	-81.2086				-81.2086	28.6633
250	1800723789	GBIF	10.15468/dl.oxqgfw	X.compactus	8	1994	28.6633	-81.2086				-81.2086	28.6633
251	1800723632	GBIF	10.15468/dl.oxqgfw	X.compactus	10	1997	28.6086	-81.2067				-81.2067	28.6086
252	1800675727	GBIF	10.15468/dl.oxqgfw	X.compactus	10	2001	28.7209	-81.4843				-81.4843	28.7209
253	1800674989	GBIF	10.15468/dl.oxqgfw	X.compactus	9	2001	28.8244	-81.4071				-81.4071	28.8244
254	1800674352	GBIF	10.15468/dl.oxqgfw	X.compactus	9	2001	28.8244	-81.4071				-81.4071	28.8244
255	1800673769	GBIF	10.15468/dl.oxqgfw	X.compactus	8	2001	28.8244	-81.4071				-81.4071	28.8244
256	1800673320	GBIF	10.15468/dl.oxqgfw	X.compactus	8	2001	28.8244	-81.4071				-81.4071	28.8244
257	1800672611	GBIF	10.15468/dl.oxqgfw	X.compactus	7	2001	28.8244	-81.4071				-81.4071	28.8244
258	1800671755	GBIF	10.15468/dl.oxqgfw	X.compactus	6	2001	28.8244	-81.4071				-81.4071	28.8244
259	1800670546	GBIF	10.15468/dl.oxqgfw	X.compactus	5	2001	28.8244	-81.4071				-81.4071	28.8244
260	1800666442	GBIF	10.15468/dl.oxqgfw	X.compactus	4	2001	28.8244	-81.4071				-81.4071	28.8244
261	1800666305	GBIF	10.15468/dl.oxqgfw	X.compactus	4	2001	28.8244	-81.4071				-81.4071	28.8244
262	1800665123	GBIF	10.15468/dl.oxqgfw	X.compactus	3	2002	28.6108	-81.1889				-81.1889	28.6108
263	1800628779	GBIF	10.15468/dl.oxqgfw	X.compactus	2	2001	28.5297	-80.799				-80.799	28.5297
264	1800628775	GBIF	10.15468/dl.oxqgfw	X.compactus	2	2001	28.5297	-80.799				-80.799	28.5297
265	1800592578	GBIF	10.15468/dl.oxqgfw	X.compactus	1	2000	28.5892	-81.2156				-81.2156	28.5892
266	1800588912	GBIF	10.15468/dl.oxqgfw	X.compactus	9	1999	28.5892	-81.2156				-81.2156	28.5892
267	1800588611	GBIF	10.15468/dl.oxqgfw	X.compactus	9	1999	28.5892	-81.2156				-81.2156	28.5892
268	1800587662	GBIF	10.15468/dl.oxqgfw	X.compactus	8	1999	28.5892	-81.2156				-81.2156	28.5892
269	1800587604	GBIF	10.15468/dl.oxqgfw	X.compactus	8	1999	28.5892	-81.2156				-81.2156	28.5892
270	1800587600	GBIF	10.15468/dl.oxqgfw	X.compactus	8	1999	28.5892	-81.2156				-81.2156	28.5892
271	1800587351	GBIF	10.15468/dl.oxqgfw	X.compactus	8	1999	28.5892	-81.2156				-81.2156	28.5892
272	1800587318	GBIF	10.15468/dl.oxqgfw	X.compactus	8	1999	28.5892	-81.2156				-81.2156	28.5892
273	1800586482	GBIF	10.15468/dl.oxqgfw	X.compactus	7	1999	28.5892	-81.2156				-81.2156	28.5892
274	1800585811	GBIF	10.15468/dl.oxqgfw	X.compactus	8	1999	28.5978	-81.1892				-81.1892	28.5978
275	1800585670	GBIF	10.15468/dl.oxqgfw	X.compactus	8	1999	28.5978	-81.1892				-81.1892	28.5978
276	1800558868	GBIF	10.15468/dl.oxqgfw	X.compactus	9	1997	28.6	-81.3392				-81.3392	28.6
277	1311295656	GBIF	10.15468/dl.oxqgfw	X.compactus	5	2011	-12.8925	-71.41917				-71.41917	-12.8925	555.0
278	1045115696	GBIF	10.15468/dl.oxqgfw	X.compactus	6	1994	28.6633	-81.2086				-81.2086	28.6633
279	658412450	GBIF	10.15468/dl.oxqgfw	X.compactus	5	2011	-12.89231	-71.4193				-71.4193	-12.89231	555.0
280	658409988	GBIF	10.15468/dl.oxqgfw	X.compactus	6	2011	-12.55207	-70.10962				-70.10962	-12.55207	295.0
281	658409540	GBIF	10.15468/dl.oxqgfw	X.compactus	5	2011	-12.8925	-71.41917				-71.41917	-12.8925	555.0
282	658409168	GBIF	10.15468/dl.oxqgfw	X.compactus	5	2011	-12.8925	-71.41917				-71.41917	-12.8925	555.0
283	658409160	GBIF	10.15468/dl.oxqgfw	X.compactus	5	2011	-12.8925	-71.41917				-71.41917	-12.8925	555.0
284	658409109	GBIF	10.15468/dl.oxqgfw	X.compactus	5	2011	-12.8925	-71.41917				-71.41917	-12.8925	555.0
285	658409060	GBIF	10.15468/dl.oxqgfw	X.compactus	5	2011	-12.8925	-71.41917				-71.41917	-12.8925	555.0
286	658406409	GBIF	10.15468/dl.oxqgfw	X.compactus	6	2011	-12.55207	-70.10962				-70.10962	-12.55207	295.0
287	658398359	GBIF	10.15468/dl.oxqgfw	X.compactus	6	2011	-12.55207	-70.10962				-70.10962	-12.55207	295.0
288	658397724	GBIF	10.15468/dl.oxqgfw	X.compactus	6	2011	-12.55207	-70.10962				-70.10962	-12.55207	295.0
289	658397543	GBIF	10.15468/dl.oxqgfw	X.compactus	6	2011	-12.55207	-70.10962				-70.10962	-12.55207	295.0
290	658397309	GBIF	10.15468/dl.oxqgfw	X.compactus	6	2011	-12.55207	-70.10962				-70.10962	-12.55207	295.0
291	658396898	GBIF	10.15468/dl.oxqgfw	X.compactus	6	2011	-12.55207	-70.10962				-70.10962	-12.55207	295.0
292	658396894	GBIF	10.15468/dl.oxqgfw	X.compactus	6	2011	-12.55207	-70.10962				-70.10962	-12.55207	295.0
293	658396196	GBIF	10.15468/dl.oxqgfw	X.compactus	6	2011	-12.55207	-70.10962				-70.10962	-12.55207	295.0
294	658395444	GBIF	10.15468/dl.oxqgfw	X.compactus	6	2011	-12.55207	-70.10962				-70.10962	-12.55207	295.0
295	658345045	GBIF	10.15468/dl.oxqgfw	X.compactus	5	2001	4.671944	-58.684444				-58.684444	4.671944	60.0
296	658318817	GBIF	10.15468/dl.oxqgfw	X.compactus	8	2010	2.17535	-56.7874				-56.7874	2.17535	228.0
297	657651701	GBIF	10.15468/dl.oxqgfw	X.compactus	8	2010	2.17535	-56.7874				-56.7874	2.17535	228.0
298	martinez_bark	Martinez, M., Cognato, A.I., Guachambala, M., Boivin, T., 2019. Bark and ambrosia beetle (Coleoptera: Curculionidae: Scolytinae) diversity in natural and plantation forests in Ecuador. Environmental Entomology 48, 603-613.	10.1093/ee/nvz037	X.compactus		2016	00°57'02.5"S	79°08'43.6"W	yakusinchi_reserve		ecuador	-79.1454444444445	-0.950694444444444
299	martinez_bark	Martinez, M., Cognato, A.I., Guachambala, M., Boivin, T., 2019. Bark and ambrosia beetle (Coleoptera: Curculionidae: Scolytinae) diversity in natural and plantation forests in Ecuador. Environmental Entomology 48, 603-613.	10.1093/ee/nvz037	X.compactus		2016	01°04'26"S	79°24'14"W	iniap_pichilingue_tropical_experimental_station		ecuador	-79.4038888888889	-1.07666666666667	75
300	huang_geosmithia	Huang, Y.-T., Skelton, J., Johnson, A.J., Kolařík, M., Hulcr, J., 2019. Geosmithia species in southeastern USA and their affinity to beetle vectors and tree hosts. Fungal Ecology 39, 168-183.		X.compactus		2017	29.79586	-82.514895			usa	-82.514895	29.79586
301	huang_geosmithia	Huang, Y.-T., Skelton, J., Johnson, A.J., Kolařík, M., Hulcr, J., 2019. Geosmithia species in southeastern USA and their affinity to beetle vectors and tree hosts. Fungal Ecology 39, 168-183.		X.compactus		2017	29.752459	-82.215943	austin_cary_forest		usa	-82.215943	29.752459
302	huang_geosmithia	Huang, Y.-T., Skelton, J., Johnson, A.J., Kolařík, M., Hulcr, J., 2019. Geosmithia species in southeastern USA and their affinity to beetle vectors and tree hosts. Fungal Ecology 39, 168-183.		X.compactus		2017	31.032198	-83.237276	shiloh_pecan_farm		usa	-83.237276	31.032198
303	huang_geosmithia	Huang, Y.-T., Skelton, J., Johnson, A.J., Kolařík, M., Hulcr, J., 2019. Geosmithia species in southeastern USA and their affinity to beetle vectors and tree hosts. Fungal Ecology 39, 168-183.		X.compactus		2017	29.641837	-82.360068	lake_alice		usa	-82.360068	29.641837
304	huang_geosmithia	Huang, Y.-T., Skelton, J., Johnson, A.J., Kolařík, M., Hulcr, J., 2019. Geosmithia species in southeastern USA and their affinity to beetle vectors and tree hosts. Fungal Ecology 39, 168-183.		X.compactus		2017	29.623498	-82.319704	sweetwater_wetlands_park		usa	-82.319704	29.623498
305	gugliuzzo_unusual	Gugliuzzo, A., Criscione, G., Tropea Garzia, G., 2019. Unusual Behavior of Xylosandrus compactus (Coleoptera: Scolytinae) on Carob Trees in a Mediterranean Environment. Insects 10.		X.compactus		2017	36°45'41"N	14°45'11"E			italy	14.7530555555556	36.7613888888889	199
306	gugliuzzo_unusual	Gugliuzzo, A., Criscione, G., Tropea Garzia, G., 2019. Unusual Behavior of Xylosandrus compactus (Coleoptera: Scolytinae) on Carob Trees in a Mediterranean Environment. Insects 10.		X.compactus		2017	36°44'57"N	14°45'44"E			italy	14.7622222222222	36.7491666666667	156
307	gugliuzzo_unusual	Gugliuzzo, A., Criscione, G., Tropea Garzia, G., 2019. Unusual Behavior of Xylosandrus compactus (Coleoptera: Scolytinae) on Carob Trees in a Mediterranean Environment. Insects 10.		X.compactus		2018	36°45'45"N	14°38'40"E			italy	14.6444444444444	36.7625	18
308	gugliuzzo_unusual	Gugliuzzo, A., Criscione, G., Tropea Garzia, G., 2019. Unusual Behavior of Xylosandrus compactus (Coleoptera: Scolytinae) on Carob Trees in a Mediterranean Environment. Insects 10.		X.compactus		2018	36°42'40"N	14°46'22"E			italy	14.7727777777778	36.7111111111111	18
309	gugliuzzo_unusual	Gugliuzzo, A., Criscione, G., Tropea Garzia, G., 2019. Unusual Behavior of Xylosandrus compactus (Coleoptera: Scolytinae) on Carob Trees in a Mediterranean Environment. Insects 10.		X.compactus		2018	36°52'59"N	14°33'34"E			italy	14.5594444444444	36.8830555555556	18
310	ippc.int	https://www.ippc.int/en/countries/Timor-Leste/pestreports/2016/09/xylosandrus-compactus-coleopterascolytidae-detected-in-timor-leste/		X.compactus			-8.67601	125.42313	ermera		east_timor	125.42313	-8.67601
311	dole_phylogenetic	Dole, S.A., Cognato, A.I., 2010. Phylogenetic revision of Xylosandrus Reitter (Coleoptera: Curculionidae: Scolytinae: Xyleborina). Proceedings of the Californian Academy of Sciences 61, 451-545.		X.compactus	9	1961				kumasi	ghana	-1.685641	6.735616
312	dole_phylogenetic	Dole, S.A., Cognato, A.I., 2010. Phylogenetic revision of Xylosandrus Reitter (Coleoptera: Curculionidae: Scolytinae: Xyleborina). Proceedings of the Californian Academy of Sciences 61, 451-545.		X.compactus	9	1988				ranomafana	madagascar	47.393559	-21.262122	1100
313	bright_studies	Bright, D.E., Torres, J.A., 2006. Studies on West Indian Scolytidae (Coleoptera) 4: a review of the Scolytidae of Puerto Rico, U.S.A. with descriptions of one new genus, fourteen new species and notes on new synonymy (Coleoptera: Scolytidae). Koleopterologische Rundschau 76, 389-428.		X.compactus	7	1999			carite_state_forest		puerto_rico	-66.061439	18.096560
314	bright_studies	Bright, D.E., Torres, J.A., 2006. Studies on West Indian Scolytidae (Coleoptera) 4: a review of the Scolytidae of Puerto Rico, U.S.A. with descriptions of one new genus, fourteen new species and notes on new synonymy (Coleoptera: Scolytidae). Koleopterologische Rundschau 76, 389-428.		X.compactus	4	1996				guaynabo	puerto_rico	-66.118623	18.325245
315	dole_phylogenetic	Dole, S.A., Cognato, A.I., 2010. Phylogenetic revision of Xylosandrus Reitter (Coleoptera: Curculionidae: Scolytinae: Xyleborina). Proceedings of the Californian Academy of Sciences 61, 451-545.		X.compactus	11	1960				devala	india	76.388001	11.473738	975
316	dole_phylogenetic	Dole, S.A., Cognato, A.I., 2010. Phylogenetic revision of Xylosandrus Reitter (Coleoptera: Curculionidae: Scolytinae: Xyleborina). Proceedings of the Californian Academy of Sciences 61, 451-545.		X.compactus	8	1964				bogor	indonesia	106.801037	-6.596704
317	dole_phylogenetic	Dole, S.A., Cognato, A.I., 2010. Phylogenetic revision of Xylosandrus Reitter (Coleoptera: Curculionidae: Scolytinae: Xyleborina). Proceedings of the Californian Academy of Sciences 61, 451-545.		X.compactus	10	1951				malang	indonesia	112.565525	-7.966814
318	dole_phylogenetic	Dole, S.A., Cognato, A.I., 2010. Phylogenetic revision of Xylosandrus Reitter (Coleoptera: Curculionidae: Scolytinae: Xyleborina). Proceedings of the Californian Academy of Sciences 61, 451-545.		X.compactus	6	1975				labugama	sri_lanka	80.165562	6.856677
319	dole_phylogenetic	Dole, S.A., Cognato, A.I., 2010. Phylogenetic revision of Xylosandrus Reitter (Coleoptera: Curculionidae: Scolytinae: Xyleborina). Proceedings of the Californian Academy of Sciences 61, 451-545.		X.compactus	1	1066				mysore	india	76.670029	12.280980
320	andrew_johnson	Personnal communication Andrew Johnson		X.compactus						leone	american_samoa	-170.58272	-14.26272
321	andrew_johnson	Personnal communication Andrew Johnson		X.compactus					carrefour_du_galion		french_guiana	-52.420899	4.779719
322	andrew_johnson	Personnal communication Andrew Johnson		X.compactus	6	2015			kaw_moutains		french_guiana	-52.140810	4.539403
323	andrew_johnson	Personnal communication Andrew Johnson		X.compactus						zunyi	china	106.919873	27.730342
324	andrew_johnson	Personnal communication Andrew Johnson		X.compactus					shuyang		china	119.679368	27.160648
325	andrew_johnson	Personnal communication Andrew Johnson		X.compactus					xiangshan		china	115.815617	24.934846
326	resultats_piegeage	Personnal communication Teddy Urvois		X.compactus	5	2019			ile_sainte_marguerite	cannes	france	7.045598	43.519663
	Supplementary Table S1: Information about the occurrences used to model X. compactus' potential distribution.
