# Supplementary material for: Climate change impact on the potential geographical distribution of two invading Xylosandrus ambrosia beetles
Source: Sci Rep. 2021 Jan 14;11:1339. doi: 10.1038/s41598-020-80157-9 (PMC7809213; doi:10.1038/s41598-020-80157-9)
Supplement: Supplementary file 21 — Supplementary Information 21. [file 41598_2020_80157_MOESM21_ESM.xlsx]

## Sheet: Feuil1
#
# Climate change impact on the potential geographical distribution of two invading Xylosandrus ambrosia beetles
# T. Urvois, M.A. Auger-Rozenberg, A. Roques, J.P. Rossi, C. Kerdelhue
#
Consensus	0	<5%	>95%	1	No consensus	Good agreement
Present	54.843	62.743	2.627	1.132	44.025	65.369
2050/26	51.538	59.779	1.333	0.312	48.15	61.113
2050/45	51.806	60.682	1.162	0.293	47.9	61.844
2050/60	51.901	60.349	1.22	0.285	47.813	61.569
2050/85	51.25	60.799	0.961	0.285	48.465	61.76
2070/26	51.879	59.973	1.274	0.245	47.876	61.247
2070/45	51.211	60.961	0.929	0.273	48.517	61.89
2070/60	51.787	60.959	0.973	0.198	48.014	61.932
2070/85	50.133	62.357	0.683	0.193	49.674	63.04
Supplementary Table S2: Worldwide habitat suitability for X. compactus for the current and future climate scenarios. The proportion of pixels satisfying each conditions was converted to proportions of terrestrial surface. “Good agreement” represents the proportion of surface with at least 95% agreement, whereas the “No consensus” represent the proportion of surface which not all models agree.
