# Supplementary material for: Climate change impact on the potential geographical distribution of two invading Xylosandrus ambrosia beetles
Source: Sci Rep. 2021 Jan 14;11:1339. doi: 10.1038/s41598-020-80157-9 (PMC7809213; doi:10.1038/s41598-020-80157-9)
Supplement: Supplementary file 22 — Supplementary Information 22. [file 41598_2020_80157_MOESM22_ESM.xlsx]

## Sheet: Feuil1
#
# Climate change impact on the potential geographical distribution of two invading Xylosandrus ambrosia beetles
# T. Urvois, M.A. Auger-Rozenberg, A. Roques, J.P. Rossi, C. Kerdelhue
#
Consensus	0	<5%	>95%	1	No consensus	95% agreement
Present	66.13	76.24	0.71	0.23	33.64	76.95
2050/26	56.97	72.2	0.4	0.12	42.9	72.6
2050/45	55.35	71.9	0.39	0.16	44.49	72.3
2050/60	56.61	71.81	0.41	0.12	43.27	72.22
2050/85	52.66	69.25	0.38	0.12	47.22	69.64
2070/26	60.05	72.87	0.44	0.13	39.82	73.31
2070/45	51.95	69.96	0.4	0.13	47.92	70.36
2070/60	55.54	69.69	0.42	0.14	44.33	70.12
2070/85	45.1	65.28	0.36	0.02	54.87	65.63
Supplementary Table S3: Summary of the habitat suitability for X. compactus in Europe for the current and future climate scenarios. The proportion of pixels satisfying each conditions was converted to proportions of terrestrial surface. “Good agreement” represents the proportion of surface with at least 95% agreement, whereas the “No consensus” represent the proportion of surface which not all mo…
