# Supplementary material for: Climate change impact on the potential geographical distribution of two invading Xylosandrus ambrosia beetles
Source: Sci Rep. 2021 Jan 14;11:1339. doi: 10.1038/s41598-020-80157-9 (PMC7809213; doi:10.1038/s41598-020-80157-9)
Supplement: Supplementary file 23 — Supplementary Information 23. [file 41598_2020_80157_MOESM23_ESM.xlsx]

## Sheet: Feuil1
#
# # Climate change impact on the potential geographical distribution of two invading Xylosandrus ambrosia beetles
# T. Urvois, M.A. Auger-Rozenberg, A. Roques, J.P. Rossi, C. Kerdelhue
#
	Dataset 1	Dataset 2	Dataset 3	Dataset 4	Dataset 5	Dataset 6	Dataset 7	Dataset 8	Dataset 9	Dataset 10	Dataset 11	Dataset 12	Dataset 13	Dataset 14
bio4														bio4
bio8	bio8	bio8	bio8	bio8	bio8	bio8	bio8	bio8
bio9	bio9	bio9	bio9						bio9	bio9				bio9
bio10	bio10			bio10	bio10	bio10			bio10	bio10	bio10	bio10	bio10
bio11	bio11	bio11	bio11	bio11	bio11	bio11	bio11	bio11	bio11	bio11	bio11	bio11	bio11	bio11
bio15														bio15
bio16				bio16			bio16	bio16			bio16	bio16
bio18		bio18			bio18	bio19	bio18		bio18		bio18		bio18
bio19			bio19					bio19		bio19		bio19	bio19	bio19
AUC	[0.808 -0.902]	[0.835 - 0.869]	[0.892 - 0.924]	[0.827 - 0.923]	[0.799 - 0.879]	[0.885 - 0.916]	[0.811 - 0.865]	[0.882 - 0.921]	[0.818 - 0.891]	[0.899 - 0.943]	[0.863 - 0.931]	[0.870 - 0.918]	[0.865 - 0.914]	[0.893 - 0.919]
	Supplementary Table S4: Range of the evaluation metrics for the second modelling step for the 14 selected environmental datasets for Xylosandrus compactus. For each dataset, we ran 10 replicates that were calibrated using 80% randomly selected data, and evaluated with the 20% remaining data. We report here the value for two metrics (AUC and TSS) for the models retained to perform the consensus ma…
